# Supplementary material for: Genetic Stability and Fitness of Aedes aegypti Red-Eye Genetic Sexing Strains With Pakistani Genomic Background for Sterile Insect Technique Applications
Source: Front Bioeng Biotechnol. 2022 Mar 31;10:871703. doi: 10.3389/fbioe.2022.871703 (PMC9009520; doi:10.3389/fbioe.2022.871703)
Supplement: Supplementary file 2 [file DataSheet2.xlsx]

## Sheet: genetic_stability
strain	generation	sex	black_eyes	red_eyes	recombination
RGSS	1	female	8	572	0.013986		Strain legend
RGSS	1	male	1676	15	0.00894988		PAK	Pakistan
RGSS	2	female	20	994	0.0201207		RGSS	Red-eye GSS-PAK
RGSS	2	male	498	7	0.0140562		RGSS_35	Red-eye GSS/Inv35-PAK
RGSS	3	female	15	629	0.0238474
RGSS	3	male	628	14	0.022293
RGSS	4	female	32	717	0.0446304
RGSS	4	male	1120	33	0.0294643
RGSS	6	female	16	885	0.0180791		Summarized table
RGSS	6	male	919	16	0.0174102		Generation	Red-eyes GSS-PAK	Red-eyes GSS/Inv35-PAK
RGSS	7	female	15	755	0.0198675		1	2 271 – 1.15%	1 461 – 0.14%
RGSS	7	male	615	12	0.0195122		2	1 519 – 1.71%	1 489 – 0.14%
RGSS_35	1	female	2	719	0.00278164		3	1 286 – 2.31%	1 101 – 0.35%
RGSS_35	1	male	740	0	0		4	1 902 – 3.70%	1 631 – 0.62%
RGSS_35	2	female	1	930	0.00107527		6	1 836 – 1.77%	1 156 – 0.56%
RGSS_35	2	male	557	1	0.00179533		7	1 397 – 1.97%	1 641 – 0.31%
RGSS_35	3	female	4	570	0.00701754		Total	10 211 – 2.10%	8 479 – 0.35%
RGSS_35	3	male	527	0	0
RGSS_35	4	female	5	837	0.00597372
RGSS_35	4	male	784	5	0.00637755
RGSS_35	6	female	5	525	0.00952381
RGSS_35	6	male	625	1	0.0016
RGSS_35	7	female	5	827	0.00604595
RGSS_35	7	male	809	0	0

## Sheet: fecundity
strain	GC	rep	n_eggs	n_females
PAK	1	1	349	10		Strain legend
PAK	1	2	243	10		PAK	Pakistan
PAK	1	3	367	10		RGSS	Red-eye GSS-PAK
PAK	2	1	238	10		RGSS_35	Red-eye GSS/Inv35-PAK
PAK	2	2	196	10
PAK	2	3	214	10
Red-eye GSS-PAK	1	1	712	10
Red-eye GSS-PAK	1	2	692	10
Red-eye GSS-PAK	1	3	654	10
Red-eye GSS-PAK	2	1	603	10
Red-eye GSS-PAK	2	2	680	10
Red-eye GSS-PAK	2	3	387	10
Red-eye GSS/Inv35-PAK	1	1	750	10
Red-eye GSS/Inv35-PAK	1	2	616	10
Red-eye GSS/Inv35-PAK	1	3	862	10
Red-eye GSS/Inv35-PAK	2	1	596	10
Red-eye GSS/Inv35-PAK	2	2	451	10
Red-eye GSS/Inv35-PAK	2	3	777	10

## Sheet: fertility
strain	GC	rep	n_eggs	n_larvae	hatch
PAK	1	1	175	142	81.1		Strain legend
PAK	1	2	208	172	82.7		PAK	Pakistan
PAK	1	3	223	190	85.2		RGSS	Red-eye GSS-PAK
PAK	2	1	112	69	61.6		RGSS_35	Red-eye GSS/Inv35-PAK
PAK	2	2	128	96	75
PAK	2	3	149	98	65.8
Red-eye GSS-PAK	1	1	712	619	86.9
Red-eye GSS-PAK	1	2	692	544	78.6
Red-eye GSS-PAK	1	3	654	313	47.9
Red-eye GSS-PAK	2	1	603	529	87.7
Red-eye GSS-PAK	2	2	680	433	63.7
Red-eye GSS-PAK	2	3	387	235	60.7
Red-eye GSS/Inv35-PAK	1	1	750	439	58.5
Red-eye GSS/Inv35-PAK	1	2	616	139	22.6
Red-eye GSS/Inv35-PAK	1	3	862	509	59
Red-eye GSS/Inv35-PAK	2	1	596	298	50
Red-eye GSS/Inv35-PAK	2	2	451	198	43.9
Red-eye GSS/Inv35-PAK	2	3	777	421	54.2

## Sheet: recovery
strain	GC	rep	n_eggs	stage	sex	total	recovery
PAK	1	1	175	pupa	male	67	0.382857			Strain legend
PAK	1	2	208	pupa	male	84	0.403846			PAK	Pakistan
PAK	1	3	223	pupa	male	97	0.434978			RGSS	Red-eye GSS-PAK
PAK	2	1	112	pupa	male	34	0.303571			RGSS_35	Red-eye GSS/Inv35-PAK
PAK	2	2	128	pupa	male	47	0.367188
PAK	2	3	149	pupa	male	49	0.328859
RGSS	1	1	712	pupa	male	224	0.314607
RGSS	1	2	692	pupa	male	338	0.488439
RGSS	1	3	654	pupa	male	236	0.360856
RGSS	2	1	603	pupa	male	301	0.499171
RGSS	2	2	680	pupa	male	293	0.430882
RGSS	2	3	387	pupa	male	158	0.408269
RGSS_35	1	1	750	pupa	male	224	0.298667
RGSS_35	1	3	862	pupa	male	213	0.2471
RGSS_35	2	1	596	pupa	male	169	0.283557
RGSS_35	2	2	451	pupa	male	96	0.21286
RGSS_35	2	3	777	pupa	male	219	0.281853
PAK	1	1	175	pupa	female	70	0.4
PAK	1	2	208	pupa	female	75	0.360577
PAK	1	3	223	pupa	female	79	0.35426
PAK	2	1	112	pupa	female	34	0.303571
PAK	2	2	128	pupa	female	48	0.375
PAK	2	3	149	pupa	female	46	0.308725
RGSS	1	1	712	pupa	female	201	0.282303
RGSS	1	2	692	pupa	female	162	0.234104
RGSS	1	3	654	pupa	female	68	0.103976
RGSS	2	1	603	pupa	female	226	0.374793
RGSS	2	2	680	pupa	female	138	0.202941
RGSS	2	3	387	pupa	female	73	0.18863
RGSS_35	1	1	750	pupa	female	176	0.234667
RGSS_35	1	2	616	pupa	female	75	0.121753
RGSS_35	1	3	862	pupa	female	236	0.273782
RGSS_35	2	1	596	pupa	female	126	0.211409
RGSS_35	2	2	451	pupa	female	91	0.201774
RGSS_35	2	3	777	pupa	female	178	0.229086
PAK	1	1	175	pupa	both	137	0.782857
PAK	1	2	208	pupa	both	159	0.764423
PAK	1	3	223	pupa	both	176	0.789238
PAK	2	1	112	pupa	both	68	0.607143
PAK	2	2	128	pupa	both	95	0.742188
PAK	2	3	149	pupa	both	95	0.637584
RGSS	1	1	712	pupa	both	425	0.59691
RGSS	1	2	692	pupa	both	500	0.722543
RGSS	1	3	654	pupa	both	304	0.464832
RGSS	2	2	680	pupa	both	431	0.633824
RGSS	2	3	387	pupa	both	231	0.596899
RGSS_35	1	1	750	pupa	both	400	0.533333
RGSS_35	1	2	616	pupa	both	131	0.212662
RGSS_35	1	3	862	pupa	both	449	0.520882
RGSS_35	2	1	596	pupa	both	295	0.494966
RGSS_35	2	2	451	pupa	both	187	0.414634
RGSS_35	2	3	777	pupa	both	397	0.51094
PAK	1	1	175	adult	male	67	0.382857
PAK	1	2	208	adult	male	81	0.389423
PAK	1	3	223	adult	male	94	0.421525
PAK	2	1	112	adult	male	29	0.258929
PAK	2	2	128	adult	male	47	0.367188
PAK	2	3	149	adult	male	48	0.322148
RGSS	1	1	712	adult	male	221	0.310393
RGSS	1	2	692	adult	male	331	0.478324
RGSS	1	3	654	adult	male	227	0.347095
RGSS	2	1	603	adult	male	294	0.487562
RGSS	2	2	680	adult	male	288	0.423529
RGSS	2	3	387	adult	male	156	0.403101
RGSS_35	1	1	750	adult	male	220	0.293333
RGSS_35	1	3	862	adult	male	211	0.24478
RGSS_35	2	1	596	adult	male	166	0.278523
RGSS_35	2	2	451	adult	male	95	0.210643
RGSS_35	2	3	777	adult	male	216	0.277992
PAK	1	1	175	adult	female	67	0.382857
PAK	1	2	208	adult	female	72	0.346154
PAK	1	3	223	adult	female	78	0.349776
PAK	2	1	112	adult	female	33	0.294643
PAK	2	2	128	adult	female	48	0.375
PAK	2	3	149	adult	female	45	0.302013
RGSS	1	1	712	adult	female	197	0.276685
RGSS	1	2	692	adult	female	161	0.232659
RGSS	1	3	654	adult	female	68	0.103976
RGSS	2	1	603	adult	female	221	0.366501
RGSS	2	2	680	adult	female	135	0.198529
RGSS	2	3	387	adult	female	73	0.18863
RGSS_35	1	1	750	adult	female	175	0.233333
RGSS_35	1	2	616	adult	female	72	0.116883
RGSS_35	1	3	862	adult	female	233	0.270302
RGSS_35	2	1	596	adult	female	121	0.20302
RGSS_35	2	2	451	adult	female	90	0.199557
RGSS_35	2	3	777	adult	female	176	0.226512
PAK	1	1	175	adult	both	134	0.765714
PAK	1	2	208	adult	both	153	0.735577
PAK	1	3	223	adult	both	172	0.7713
PAK	2	1	112	adult	both	62	0.553571
PAK	2	2	128	adult	both	95	0.742188
PAK	2	3	149	adult	both	93	0.624161
RGSS	1	1	712	adult	both	418	0.587079
RGSS	1	2	692	adult	both	492	0.710983
RGSS	1	3	654	adult	both	295	0.45107
RGSS	2	2	680	adult	both	423	0.622059
RGSS	2	3	387	adult	both	229	0.591731
RGSS_35	1	1	750	adult	both	395	0.526667
RGSS_35	1	2	616	adult	both	126	0.204545
RGSS_35	1	3	862	adult	both	444	0.515081
RGSS_35	2	1	596	adult	both	287	0.481544
RGSS_35	2	2	451	adult	both	185	0.4102
RGSS_35	2	3	777	adult	both	392	0.504505

## Sheet: development
strain	pupation day	sex	No of pupae	total	percent
RGSS	5	both	21	1229	0.0170871		Strain legend
RGSS	6	both	591	1229	0.480879		PAK	Pakistan
RGSS	7	both	429	1229	0.349064		RGSS	Red-eye GSS-PAK
RGSS	8	both	149	1229	0.121237		RGSS_35	Red-eye GSS/Inv35-PAK
RGSS	9	both	28	1229	0.0227828
RGSS	10	both	3	1229	0.00244101
RGSS	11	both	6	1229	0.00488202
RGSS	12	both	2	1229	0.00162734
RGSS_35	5	both	2	980	0.00204082
RGSS_35	6	both	686	980	0.7
RGSS_35	7	both	252	980	0.257143
RGSS_35	8	both	28	980	0.0285714
RGSS_35	9	both	10	980	0.0102041
RGSS_35	10	both	1	980	0.00102041
RGSS_35	11	both	1	980	0.00102041
PAK	5	both	0	472	0
PAK	6	both	252	472	0.533898
PAK	7	both	190	472	0.402542
PAK	8	both	26	472	0.0550847
PAK	9	both	2	472	0.00423729
PAK	10	both	2	472	0.00423729
RGSS	5	female	3	1229	0.00244101
RGSS	6	female	160	1229	0.130187
RGSS	7	female	187	1229	0.152156
RGSS	8	female	67	1229	0.0545159
RGSS	9	female	8	1229	0.00650936
RGSS	10	female	2	1229	0.00162734
RGSS	11	female	3	1229	0.00244101
RGSS	12	female	1	1229	0.00081367
RGSS_35	5	female	0	980	0
RGSS_35	6	female	253	980	0.258163
RGSS_35	7	female	204	980	0.208163
RGSS_35	8	female	23	980	0.0234694
RGSS_35	9	female	5	980	0.00510204
RGSS_35	10	female	1	980	0.00102041
RGSS_35	11	female	1	980	0.00102041
PAK	5	female	0	472	0
PAK	6	female	81	472	0.17161
PAK	7	female	128	472	0.271186
PAK	8	female	14	472	0.029661
PAK	9	female	1	472	0.00211864
PAK	10	female	0	472	0
RGSS	5	male	18	1229	0.0146461
RGSS	6	male	431	1229	0.350692
RGSS	7	male	242	1229	0.196908
RGSS	8	male	82	1229	0.0667209
RGSS	9	male	20	1229	0.0162734
RGSS	10	male	1	1229	0.00081367
RGSS	11	male	3	1229	0.00244101
RGSS	12	male	1	1229	0.00081367
RGSS_35	5	male	2	980	0.00204082
RGSS_35	6	male	433	980	0.441837
RGSS_35	7	male	48	980	0.0489796
RGSS_35	8	male	5	980	0.00510204
RGSS_35	9	male	5	980	0.00510204
RGSS_35	10	male	0	980	0
RGSS_35	11	male	0	980	0
PAK	5	male	0	472	0
PAK	6	male	171	472	0.362288
PAK	7	male	62	472	0.131356
PAK	8	male	12	472	0.0254237
PAK	9	male	1	472	0.00211864
PAK	10	male	2	472	0.00423729

## Sheet: weight
strain	rep	sex	total	weight (mg)
PAK	1	male	10	24.8		Strain legend
PAK	2	male	10	24.6		PAK	Pakistan (PAK)
PAK	3	male	10	24.7		RGSS	Red-eye GSS-PAK
PAK	4	male	10	22.9		RGSS_35	Red-eye GSS/Inv35-PAK
PAK	5	male	10	23.4
PAK	1	female	10	46.4
PAK	2	female	10	46.6
PAK	3	female	10	48.6
PAK	4	female	10	47.1
PAK	5	female	10	48.5
RGSS	1	male	10	26.4
RGSS	2	male	10	26.5
RGSS	3	male	10	26.8
RGSS	4	male	10	25.9
RGSS	5	male	10	25.3
RGSS	1	female	10	43.1
RGSS	2	female	10	45.4
RGSS	3	female	10	43.9
RGSS	4	female	10	42.7
RGSS	5	female	10	45.6
RGSS_35	1	male	10	26.7
RGSS_35	2	male	10	26.9
RGSS_35	3	male	10	26.6
RGSS_35	4	male	10	27.3
RGSS_35	5	male	10	27.2
RGSS_35	1	female	10	46.5
RGSS_35	2	female	10	45.3
RGSS_35	3	female	10	47.9
RGSS_35	4	female	10	44.8
RGSS_35	5	female	10	45.7

## Sheet: survival
strain	sex	replicate	day post emergence for counting	status
PAK	male	1	25	1		Strain legend
PAK	male	1	33	1		PAK	Pakistan (PAK)
PAK	male	1	33	0		RGSS	Red-eye GSS-PAK
PAK	male	1	33	0		RGSS_35	Red-eye GSS/Inv35-PAK
PAK	male	1	33	0
PAK	male	1	33	0		Key
PAK	male	1	33	0		1=dead
PAK	male	1	33	0		0=alive
PAK	male	1	33	0
PAK	male	1	33	0
PAK	male	1	33	0
PAK	male	1	33	0
PAK	male	1	33	0
PAK	male	1	33	0
PAK	male	1	33	0
PAK	male	1	33	0
PAK	male	1	33	0
PAK	male	1	33	0
PAK	male	1	33	0
PAK	male	1	33	0
PAK	male	1	33	0
PAK	male	1	33	0
PAK	male	1	33	0
PAK	male	1	33	0
PAK	male	1	33	0
PAK	male	1	33	0
PAK	male	1	33	0
PAK	male	1	33	0
PAK	male	1	33	0
PAK	male	1	33	0
PAK	male	1	33	0
PAK	male	1	33	0
PAK	male	1	33	0
PAK	male	1	33	0
PAK	male	1	33	0
PAK	male	1	33	0
PAK	male	1	33	0
PAK	male	1	33	0
PAK	male	1	33	0
PAK	male	1	33	0
PAK	male	1	33	0
PAK	male	1	33	0
PAK	male	1	33	0
PAK	male	1	33	0
PAK	male	1	33	0
PAK	male	1	33	0
PAK	male	1	33	0
PAK	male	1	33	0
PAK	male	1	33	0
PAK	male	1	33	0
PAK	male	2	30	1
PAK	male	2	33	0
PAK	male	2	33	0
PAK	male	2	33	0
PAK	male	2	33	0
PAK	male	2	33	0
PAK	male	2	33	0
PAK	male	2	33	0
PAK	male	2	33	0
PAK	male	2	33	0
PAK	male	2	33	0
PAK	male	2	33	0
PAK	male	2	33	0
PAK	male	2	33	0
PAK	male	2	33	0
PAK	male	2	33	0
PAK	male	2	33	0
PAK	male	2	33	0
PAK	male	2	33	0
PAK	male	2	33	0
PAK	male	2	33	0
PAK	male	2	33	0
PAK	male	2	33	0
PAK	male	2	33	0
PAK	male	2	33	0
PAK	male	2	33	0
PAK	male	2	33	0
PAK	male	2	33	0
PAK	male	2	33	0
PAK	male	2	33	0
PAK	male	2	33	0
PAK	male	2	33	0
PAK	male	2	33	0
PAK	male	2	33	0
PAK	male	2	33	0
PAK	male	2	33	0
PAK	male	2	33	0
PAK	male	2	33	0
PAK	male	2	33	0
PAK	male	2	33	0
PAK	male	2	33	0
PAK	male	2	33	0
PAK	male	2	33	0
PAK	male	2	33	0
PAK	male	2	33	0
PAK	male	2	33	0
PAK	male	2	33	0
PAK	male	2	33	0
PAK	male	2	33	0
PAK	male	2	33	0
PAK	male	3	33	0
PAK	male	3	33	0
PAK	male	3	33	0
PAK	male	3	33	0
PAK	male	3	33	0
PAK	male	3	33	0
PAK	male	3	33	0
PAK	male	3	33	0
PAK	male	3	33	0
PAK	male	3	33	0
PAK	male	3	33	0
PAK	male	3	33	0
PAK	male	3	33	0
PAK	male	3	33	0
PAK	male	3	33	0
PAK	male	3	33	0
PAK	male	3	33	0
PAK	male	3	33	0
PAK	male	3	33	0
PAK	male	3	33	0
PAK	male	3	33	0
PAK	male	3	33	0
PAK	male	3	33	0
PAK	male	3	33	0
PAK	male	3	33	0
PAK	male	3	33	0
PAK	male	3	33	0
PAK	male	3	33	0
PAK	male	3	33	0
PAK	male	3	33	0
PAK	male	3	33	0
PAK	male	3	33	0
PAK	male	3	33	0
PAK	male	3	33	0
PAK	male	3	33	0
PAK	male	3	33	0
PAK	male	3	33	0
PAK	male	3	33	0
PAK	male	3	33	0
PAK	male	3	33	0
PAK	male	3	33	0
PAK	male	3	33	0
PAK	male	3	33	0
PAK	male	3	33	0
PAK	male	3	33	0
PAK	male	3	33	0
PAK	male	3	33	0
PAK	male	3	33	0
PAK	male	3	33	0
PAK	male	3	33	0
PAK	female	1	12	1
PAK	female	1	15	1
PAK	female	1	29	1
PAK	female	1	29	1
PAK	female	1	33	0
PAK	female	1	33	0
PAK	female	1	33	0
PAK	female	1	33	0
PAK	female	1	33	0
PAK	female	1	33	0
PAK	female	1	33	0
PAK	female	1	33	0
PAK	female	1	33	0
PAK	female	1	33	0
PAK	female	1	33	0
PAK	female	1	33	0
PAK	female	1	33	0
PAK	female	1	33	0
PAK	female	1	33	0
PAK	female	1	33	0
PAK	female	1	33	0
PAK	female	1	33	0
PAK	female	1	33	0
PAK	female	1	33	0
PAK	female	1	33	0
PAK	female	1	33	0
PAK	female	1	33	0
PAK	female	1	33	0
PAK	female	1	33	0
PAK	female	1	33	0
PAK	female	1	33	0
PAK	female	1	33	0
PAK	female	1	33	0
PAK	female	1	33	0
PAK	female	1	33	0
PAK	female	1	33	0
PAK	female	1	33	0
PAK	female	1	33	0
PAK	female	1	33	0
PAK	female	1	33	0
PAK	female	1	33	0
PAK	female	1	33	0
PAK	female	1	33	0
PAK	female	1	33	0
PAK	female	1	33	0
PAK	female	1	33	0
PAK	female	1	33	0
PAK	female	1	33	0
PAK	female	1	33	0
PAK	female	1	33	0
PAK	female	2	33	1
PAK	female	2	33	1
PAK	female	2	33	1
PAK	female	2	33	0
PAK	female	2	33	0
PAK	female	2	33	0
PAK	female	2	33	0
PAK	female	2	33	0
PAK	female	2	33	0
PAK	female	2	33	0
PAK	female	2	33	0
PAK	female	2	33	0
PAK	female	2	33	0
PAK	female	2	33	0
PAK	female	2	33	0
PAK	female	2	33	0
PAK	female	2	33	0
PAK	female	2	33	0
PAK	female	2	33	0
PAK	female	2	33	0
PAK	female	2	33	0
PAK	female	2	33	0
PAK	female	2	33	0
PAK	female	2	33	0
PAK	female	2	33	0
PAK	female	2	33	0
PAK	female	2	33	0
PAK	female	2	33	0
PAK	female	2	33	0
PAK	female	2	33	0
PAK	female	2	33	0
PAK	female	2	33	0
PAK	female	2	33	0
PAK	female	2	33	0
PAK	female	2	33	0
PAK	female	2	33	0
PAK	female	2	33	0
PAK	female	2	33	0
PAK	female	2	33	0
PAK	female	2	33	0
PAK	female	2	33	0
PAK	female	2	33	0
PAK	female	2	33	0
PAK	female	2	33	0
PAK	female	2	33	0
PAK	female	2	33	0
PAK	female	2	33	0
PAK	female	2	33	0
PAK	female	2	33	0
PAK	female	2	33	0
PAK	female	3	21	1
PAK	female	3	21	1
PAK	female	3	26	1
PAK	female	3	28	1
PAK	female	3	30	1
PAK	female	3	30	1
PAK	female	3	30	1
PAK	female	3	33	1
PAK	female	3	33	1
PAK	female	3	33	0
PAK	female	3	33	0
PAK	female	3	33	0
PAK	female	3	33	0
PAK	female	3	33	0
PAK	female	3	33	0
PAK	female	3	33	0
PAK	female	3	33	0
PAK	female	3	33	0
PAK	female	3	33	0
PAK	female	3	33	0
PAK	female	3	33	0
PAK	female	3	33	0
PAK	female	3	33	0
PAK	female	3	33	0
PAK	female	3	33	0
PAK	female	3	33	0
PAK	female	3	33	0
PAK	female	3	33	0
PAK	female	3	33	0
PAK	female	3	33	0
PAK	female	3	33	0
PAK	female	3	33	0
PAK	female	3	33	0
PAK	female	3	33	0
PAK	female	3	33	0
PAK	female	3	33	0
PAK	female	3	33	0
PAK	female	3	33	0
PAK	female	3	33	0
PAK	female	3	33	0
PAK	female	3	33	0
PAK	female	3	33	0
PAK	female	3	33	0
PAK	female	3	33	0
PAK	female	3	33	0
PAK	female	3	33	0
PAK	female	3	33	0
PAK	female	3	33	0
PAK	female	3	33	0
PAK	female	3	33	0
RGSS	male	1	5	1
RGSS	male	1	14	1
RGSS	male	1	26	1
RGSS	male	1	26	1
RGSS	male	1	26	1
RGSS	male	1	28	1
RGSS	male	1	29	1
RGSS	male	1	29	1
RGSS	male	1	33	0
RGSS	male	1	33	0
RGSS	male	1	33	0
RGSS	male	1	33	0
RGSS	male	1	33	0
RGSS	male	1	33	0
RGSS	male	1	33	0
RGSS	male	1	33	0
RGSS	male	1	33	0
RGSS	male	1	33	0
RGSS	male	1	33	0
RGSS	male	1	33	0
RGSS	male	1	33	0
RGSS	male	1	33	0
RGSS	male	1	33	0
RGSS	male	1	33	0
RGSS	male	1	33	0
RGSS	male	1	33	0
RGSS	male	1	33	0
RGSS	male	1	33	0
RGSS	male	1	33	0
RGSS	male	1	33	0
RGSS	male	1	33	0
RGSS	male	1	33	0
RGSS	male	1	33	0
RGSS	male	1	33	0
RGSS	male	1	33	0
RGSS	male	1	33	0
RGSS	male	1	33	0
RGSS	male	1	33	0
RGSS	male	1	33	0
RGSS	male	1	33	0
RGSS	male	1	33	0
RGSS	male	1	33	0
RGSS	male	1	33	0
RGSS	male	1	33	0
RGSS	male	1	33	0
RGSS	male	1	33	0
RGSS	male	1	33	0
RGSS	male	1	33	0
RGSS	male	1	33	0
RGSS	male	1	33	0
RGSS	male	2	15	1
RGSS	male	2	15	1
RGSS	male	2	16	1
RGSS	male	2	28	1
RGSS	male	2	33	1
RGSS	male	2	33	1
RGSS	male	2	33	1
RGSS	male	2	33	1
RGSS	male	2	33	0
RGSS	male	2	33	0
RGSS	male	2	33	0
RGSS	male	2	33	0
RGSS	male	2	33	0
RGSS	male	2	33	0
RGSS	male	2	33	0
RGSS	male	2	33	0
RGSS	male	2	33	0
RGSS	male	2	33	0
RGSS	male	2	33	0
RGSS	male	2	33	0
RGSS	male	2	33	0
RGSS	male	2	33	0
RGSS	male	2	33	0
RGSS	male	2	33	0
RGSS	male	2	33	0
RGSS	male	2	33	0
RGSS	male	2	33	0
RGSS	male	2	33	0
RGSS	male	2	33	0
RGSS	male	2	33	0
RGSS	male	2	33	0
RGSS	male	2	33	0
RGSS	male	2	33	0
RGSS	male	2	33	0
RGSS	male	2	33	0
RGSS	male	2	33	0
RGSS	male	2	33	0
RGSS	male	2	33	0
RGSS	male	2	33	0
RGSS	male	2	33	0
RGSS	male	2	33	0
RGSS	male	2	33	0
RGSS	male	2	33	0
RGSS	male	2	33	0
RGSS	male	2	33	0
RGSS	male	2	33	0
RGSS	male	2	33	0
RGSS	male	2	33	0
RGSS	male	2	33	0
RGSS	male	2	33	0
RGSS	male	3	6	1
RGSS	male	3	6	1
RGSS	male	3	6	1
RGSS	male	3	7	1
RGSS	male	3	7	1
RGSS	male	3	12	1
RGSS	male	3	14	1
RGSS	male	3	26	1
RGSS	male	3	30	1
RGSS	male	3	33	1
RGSS	male	3	33	1
RGSS	male	3	33	0
RGSS	male	3	33	0
RGSS	male	3	33	0
RGSS	male	3	33	0
RGSS	male	3	33	0
RGSS	male	3	33	0
RGSS	male	3	33	0
RGSS	male	3	33	0
RGSS	male	3	33	0
RGSS	male	3	33	0
RGSS	male	3	33	0
RGSS	male	3	33	0
RGSS	male	3	33	0
RGSS	male	3	33	0
RGSS	male	3	33	0
RGSS	male	3	33	0
RGSS	male	3	33	0
RGSS	male	3	33	0
RGSS	male	3	33	0
RGSS	male	3	33	0
RGSS	male	3	33	0
RGSS	male	3	33	0
RGSS	male	3	33	0
RGSS	male	3	33	0
RGSS	male	3	33	0
RGSS	male	3	33	0
RGSS	male	3	33	0
RGSS	male	3	33	0
RGSS	male	3	33	0
RGSS	male	3	33	0
RGSS	male	3	33	0
RGSS	male	3	33	0
RGSS	male	3	33	0
RGSS	male	3	33	0
RGSS	male	3	33	0
RGSS	male	3	33	0
RGSS	male	3	33	0
RGSS	male	3	33	0
RGSS	male	3	33	0
RGSS	female	1	7	1
RGSS	female	1	26	1
RGSS	female	1	26	1
RGSS	female	1	33	0
RGSS	female	1	33	0
RGSS	female	1	33	0
RGSS	female	1	33	0
RGSS	female	1	33	0
RGSS	female	1	33	0
RGSS	female	1	33	0
RGSS	female	1	33	0
RGSS	female	1	33	0
RGSS	female	1	33	0
RGSS	female	1	33	0
RGSS	female	1	33	0
RGSS	female	1	33	0
RGSS	female	1	33	0
RGSS	female	1	33	0
RGSS	female	1	33	0
RGSS	female	1	33	0
RGSS	female	1	33	0
RGSS	female	1	33	0
RGSS	female	1	33	0
RGSS	female	1	33	0
RGSS	female	1	33	0
RGSS	female	1	33	0
RGSS	female	1	33	0
RGSS	female	1	33	0
RGSS	female	1	33	0
RGSS	female	1	33	0
RGSS	female	1	33	0
RGSS	female	1	33	0
RGSS	female	1	33	0
RGSS	female	1	33	0
RGSS	female	1	33	0
RGSS	female	1	33	0
RGSS	female	1	33	0
RGSS	female	1	33	0
RGSS	female	1	33	0
RGSS	female	1	33	0
RGSS	female	1	33	0
RGSS	female	1	33	0
RGSS	female	1	33	0
RGSS	female	1	33	0
RGSS	female	1	33	0
RGSS	female	1	33	0
RGSS	female	1	33	0
RGSS	female	1	33	0
RGSS	female	1	33	0
RGSS	female	1	33	0
RGSS	female	2	26	1
RGSS	female	2	26	1
RGSS	female	2	26	1
RGSS	female	2	33	1
RGSS	female	2	33	0
RGSS	female	2	33	0
RGSS	female	2	33	0
RGSS	female	2	33	0
RGSS	female	2	33	0
RGSS	female	2	33	0
RGSS	female	2	33	0
RGSS	female	2	33	0
RGSS	female	2	33	0
RGSS	female	2	33	0
RGSS	female	2	33	0
RGSS	female	2	33	0
RGSS	female	2	33	0
RGSS	female	2	33	0
RGSS	female	2	33	0
RGSS	female	2	33	0
RGSS	female	2	33	0
RGSS	female	2	33	0
RGSS	female	2	33	0
RGSS	female	2	33	0
RGSS	female	2	33	0
RGSS	female	2	33	0
RGSS	female	2	33	0
RGSS	female	2	33	0
RGSS	female	2	33	0
RGSS	female	2	33	0
RGSS	female	2	33	0
RGSS	female	2	33	0
RGSS	female	2	33	0
RGSS	female	2	33	0
RGSS	female	2	33	0
RGSS	female	2	33	0
RGSS	female	2	33	0
RGSS	female	2	33	0
RGSS	female	2	33	0
RGSS	female	2	33	0
RGSS	female	2	33	0
RGSS	female	2	33	0
RGSS	female	2	33	0
RGSS	female	2	33	0
RGSS	female	2	33	0
RGSS	female	2	33	0
RGSS	female	2	33	0
RGSS	female	2	33	0
RGSS	female	2	33	0
RGSS	female	2	33	0
RGSS	female	3	7	1
RGSS	female	3	12	1
RGSS	female	3	26	1
RGSS	female	3	30	1
RGSS	female	3	33	1
RGSS	female	3	33	1
RGSS	female	3	33	0
RGSS	female	3	33	0
RGSS	female	3	33	0
RGSS	female	3	33	0
RGSS	female	3	33	0
RGSS	female	3	33	0
RGSS	female	3	33	0
RGSS	female	3	33	0
RGSS	female	3	33	0
RGSS	female	3	33	0
RGSS	female	3	33	0
RGSS	female	3	33	0
RGSS	female	3	33	0
RGSS	female	3	33	0
RGSS	female	3	33	0
RGSS	female	3	33	0
RGSS	female	3	33	0
RGSS	female	3	33	0
RGSS	female	3	33	0
RGSS	female	3	33	0
RGSS	female	3	33	0
RGSS	female	3	33	0
RGSS	female	3	33	0
RGSS	female	3	33	0
RGSS	female	3	33	0
RGSS	female	3	33	0
RGSS	female	3	33	0
RGSS	female	3	33	0
RGSS	female	3	33	0
RGSS	female	3	33	0
RGSS	female	3	33	0
RGSS	female	3	33	0
RGSS	female	3	33	0
RGSS	female	3	33	0
RGSS	female	3	33	0
RGSS	female	3	33	0
RGSS	female	3	33	0
RGSS	female	3	33	0
RGSS	female	3	33	0
RGSS	female	3	33	0
RGSS	female	3	33	0
RGSS	female	3	33	0
RGSS	female	3	33	0
RGSS	female	3	33	0
RGSS_35	male	1	5	1
RGSS_35	male	1	7	1
RGSS_35	male	1	21	1
RGSS_35	male	1	24	1
RGSS_35	male	1	24	1
RGSS_35	male	1	24	1
RGSS_35	male	1	27	1
RGSS_35	male	1	27	1
RGSS_35	male	1	33	0
RGSS_35	male	1	33	0
RGSS_35	male	1	33	0
RGSS_35	male	1	33	0
RGSS_35	male	1	33	0
RGSS_35	male	1	33	0
RGSS_35	male	1	33	0
RGSS_35	male	1	33	0
RGSS_35	male	1	33	0
RGSS_35	male	1	33	0
RGSS_35	male	1	33	0
RGSS_35	male	1	33	0
RGSS_35	male	1	33	0
RGSS_35	male	1	33	0
RGSS_35	male	1	33	0
RGSS_35	male	1	33	0
RGSS_35	male	1	33	0
RGSS_35	male	1	33	0
RGSS_35	male	1	33	0
RGSS_35	male	1	33	0
RGSS_35	male	1	33	0
RGSS_35	male	1	33	0
RGSS_35	male	1	33	0
RGSS_35	male	1	33	0
RGSS_35	male	1	33	0
RGSS_35	male	1	33	0
RGSS_35	male	1	33	0
RGSS_35	male	1	33	0
RGSS_35	male	1	33	0
RGSS_35	male	1	33	0
RGSS_35	male	1	33	0
RGSS_35	male	1	33	0
RGSS_35	male	1	33	0
RGSS_35	male	1	33	0
RGSS_35	male	1	33	0
RGSS_35	male	1	33	0
RGSS_35	male	1	33	0
RGSS_35	male	1	33	0
RGSS_35	male	1	33	0
RGSS_35	male	1	33	0
RGSS_35	male	1	33	0
RGSS_35	male	1	33	0
RGSS_35	male	2	13	1
RGSS_35	male	2	13	1
RGSS_35	male	2	29	1
RGSS_35	male	2	33	1
RGSS_35	male	2	33	1
RGSS_35	male	2	33	0
RGSS_35	male	2	33	0
RGSS_35	male	2	33	0
RGSS_35	male	2	33	0
RGSS_35	male	2	33	0
RGSS_35	male	2	33	0
RGSS_35	male	2	33	0
RGSS_35	male	2	33	0
RGSS_35	male	2	33	0
RGSS_35	male	2	33	0
RGSS_35	male	2	33	0
RGSS_35	male	2	33	0
RGSS_35	male	2	33	0
RGSS_35	male	2	33	0
RGSS_35	male	2	33	0
RGSS_35	male	2	33	0
RGSS_35	male	2	33	0
RGSS_35	male	2	33	0
RGSS_35	male	2	33	0
RGSS_35	male	2	33	0
RGSS_35	male	2	33	0
RGSS_35	male	2	33	0
RGSS_35	male	2	33	0
RGSS_35	male	2	33	0
RGSS_35	male	2	33	0
RGSS_35	male	2	33	0
RGSS_35	male	2	33	0
RGSS_35	male	2	33	0
RGSS_35	male	2	33	0
RGSS_35	male	2	33	0
RGSS_35	male	2	33	0
RGSS_35	male	2	33	0
RGSS_35	male	2	33	0
RGSS_35	male	2	33	0
RGSS_35	male	2	33	0
RGSS_35	male	2	33	0
RGSS_35	male	2	33	0
RGSS_35	male	2	33	0
RGSS_35	male	2	33	0
RGSS_35	male	2	33	0
RGSS_35	male	2	33	0
RGSS_35	male	2	33	0
RGSS_35	male	2	33	0
RGSS_35	male	2	33	0
RGSS_35	male	2	33	0
RGSS_35	male	3	7	1
RGSS_35	male	3	26	1
RGSS_35	male	3	33	1
RGSS_35	male	3	33	0
RGSS_35	male	3	33	0
RGSS_35	male	3	33	0
RGSS_35	male	3	33	0
RGSS_35	male	3	33	0
RGSS_35	male	3	33	0
RGSS_35	male	3	33	0
RGSS_35	male	3	33	0
RGSS_35	male	3	33	0
RGSS_35	male	3	33	0
RGSS_35	male	3	33	0
RGSS_35	male	3	33	0
RGSS_35	male	3	33	0
RGSS_35	male	3	33	0
RGSS_35	male	3	33	0
RGSS_35	male	3	33	0
RGSS_35	male	3	33	0
RGSS_35	male	3	33	0
RGSS_35	male	3	33	0
RGSS_35	male	3	33	0
RGSS_35	male	3	33	0
RGSS_35	male	3	33	0
RGSS_35	male	3	33	0
RGSS_35	male	3	33	0
RGSS_35	male	3	33	0
RGSS_35	male	3	33	0
RGSS_35	male	3	33	0
RGSS_35	male	3	33	0
RGSS_35	male	3	33	0
RGSS_35	male	3	33	0
RGSS_35	male	3	33	0
RGSS_35	male	3	33	0
RGSS_35	male	3	33	0
RGSS_35	male	3	33	0
RGSS_35	male	3	33	0
RGSS_35	male	3	33	0
RGSS_35	male	3	33	0
RGSS_35	male	3	33	0
RGSS_35	male	3	33	0
RGSS_35	male	3	33	0
RGSS_35	male	3	33	0
RGSS_35	male	3	33	0
RGSS_35	male	3	33	0
RGSS_35	male	3	33	0
RGSS_35	male	3	33	0
RGSS_35	male	3	33	0
RGSS_35	male	3	33	0
RGSS_35	female	1	33	1
RGSS_35	female	1	33	1
RGSS_35	female	1	33	0
RGSS_35	female	1	33	0
RGSS_35	female	1	33	0
RGSS_35	female	1	33	0
RGSS_35	female	1	33	0
RGSS_35	female	1	33	0
RGSS_35	female	1	33	0
RGSS_35	female	1	33	0
RGSS_35	female	1	33	0
RGSS_35	female	1	33	0
RGSS_35	female	1	33	0
RGSS_35	female	1	33	0
RGSS_35	female	1	33	0
RGSS_35	female	1	33	0
RGSS_35	female	1	33	0
RGSS_35	female	1	33	0
RGSS_35	female	1	33	0
RGSS_35	female	1	33	0
RGSS_35	female	1	33	0
RGSS_35	female	1	33	0
RGSS_35	female	1	33	0
RGSS_35	female	1	33	0
RGSS_35	female	1	33	0
RGSS_35	female	1	33	0
RGSS_35	female	1	33	0
RGSS_35	female	1	33	0
RGSS_35	female	1	33	0
RGSS_35	female	1	33	0
RGSS_35	female	1	33	0
RGSS_35	female	1	33	0
RGSS_35	female	1	33	0
RGSS_35	female	1	33	0
RGSS_35	female	1	33	0
RGSS_35	female	1	33	0
RGSS_35	female	1	33	0
RGSS_35	female	1	33	0
RGSS_35	female	1	33	0
RGSS_35	female	1	33	0
RGSS_35	female	1	33	0
RGSS_35	female	1	33	0
RGSS_35	female	1	33	0
RGSS_35	female	1	33	0
RGSS_35	female	1	33	0
RGSS_35	female	1	33	0
RGSS_35	female	1	33	0
RGSS_35	female	1	33	0
RGSS_35	female	1	33	0
RGSS_35	female	1	33	0
RGSS_35	female	2	5	1
RGSS_35	female	2	33	1
RGSS_35	female	2	33	0
RGSS_35	female	2	33	0
RGSS_35	female	2	33	0
RGSS_35	female	2	33	0
RGSS_35	female	2	33	0
RGSS_35	female	2	33	0
RGSS_35	female	2	33	0
RGSS_35	female	2	33	0
RGSS_35	female	2	33	0
RGSS_35	female	2	33	0
RGSS_35	female	2	33	0
RGSS_35	female	2	33	0
RGSS_35	female	2	33	0
RGSS_35	female	2	33	0
RGSS_35	female	2	33	0
RGSS_35	female	2	33	0
RGSS_35	female	2	33	0
RGSS_35	female	2	33	0
RGSS_35	female	2	33	0
RGSS_35	female	2	33	0
RGSS_35	female	2	33	0
RGSS_35	female	2	33	0
RGSS_35	female	2	33	0
RGSS_35	female	2	33	0
RGSS_35	female	2	33	0
RGSS_35	female	2	33	0
RGSS_35	female	2	33	0
RGSS_35	female	2	33	0
RGSS_35	female	2	33	0
RGSS_35	female	2	33	0
RGSS_35	female	2	33	0
RGSS_35	female	2	33	0
RGSS_35	female	2	33	0
RGSS_35	female	2	33	0
RGSS_35	female	2	33	0
RGSS_35	female	2	33	0
RGSS_35	female	2	33	0
RGSS_35	female	2	33	0
RGSS_35	female	2	33	0
RGSS_35	female	2	33	0
RGSS_35	female	2	33	0
RGSS_35	female	2	33	0
RGSS_35	female	2	33	0
RGSS_35	female	2	33	0
RGSS_35	female	2	33	0
RGSS_35	female	2	33	0
RGSS_35	female	2	33	0
RGSS_35	female	2	33	0
RGSS_35	female	3	12	1
RGSS_35	female	3	28	1
RGSS_35	female	3	29	1
RGSS_35	female	3	29	1
RGSS_35	female	3	33	1
RGSS_35	female	3	33	1
RGSS_35	female	3	33	1
RGSS_35	female	3	33	1
RGSS_35	female	3	33	0
RGSS_35	female	3	33	0
RGSS_35	female	3	33	0
RGSS_35	female	3	33	0
RGSS_35	female	3	33	0
RGSS_35	female	3	33	0
RGSS_35	female	3	33	0
RGSS_35	female	3	33	0
RGSS_35	female	3	33	0
RGSS_35	female	3	33	0
RGSS_35	female	3	33	0
RGSS_35	female	3	33	0
RGSS_35	female	3	33	0
RGSS_35	female	3	33	0
RGSS_35	female	3	33	0
RGSS_35	female	3	33	0
RGSS_35	female	3	33	0
RGSS_35	female	3	33	0
RGSS_35	female	3	33	0
RGSS_35	female	3	33	0
RGSS_35	female	3	33	0
RGSS_35	female	3	33	0
RGSS_35	female	3	33	0
RGSS_35	female	3	33	0
RGSS_35	female	3	33	0
RGSS_35	female	3	33	0
RGSS_35	female	3	33	0
RGSS_35	female	3	33	0
RGSS_35	female	3	33	0
RGSS_35	female	3	33	0
RGSS_35	female	3	33	0
RGSS_35	female	3	33	0
RGSS_35	female	3	33	0
RGSS_35	female	3	33	0
RGSS_35	female	3	33	0
RGSS_35	female	3	33	0
RGSS_35	female	3	33	0
RGSS_35	female	3	33	0
RGSS_35	female	3	33	0
RGSS_35	female	3	33	0
RGSS_35	female	3	33	0
RGSS_35	female	3	33	0

## Sheet: flight_ability
strain	rep	status	total
PAK	1	fliers	63		Strain legend
PAK	2	fliers	73		PAK	Pakistan
PAK	3	fliers	65		RGSS	Red-eye GSS-PAK
RGSS	1	fliers	77		RGSS_35	Red-eye GSS/Inv35-PAK
RGSS	2	fliers	78
RGSS	3	fliers	83
RGSS_35	1	fliers	83
RGSS_35	2	fliers	90
RGSS_35	3	fliers	92
PAK	1	non-fliers	36
PAK	2	non-fliers	30
PAK	3	non-fliers	42
RGSS	1	non-fliers	33
RGSS	2	non-fliers	31
RGSS	3	non-fliers	26
RGSS_35	1	non-fliers	24
RGSS_35	2	non-fliers	19
RGSS_35	3	non-fliers	15
PAK	1	total	99
PAK	2	total	103
PAK	3	total	107
RGSS	1	total	110
RGSS	2	total	109
RGSS	3	total	109
RGSS_35	1	total	107
RGSS_35	2	total	109
RGSS_35	3	total	107
